# Supplementary material for: Improving Cell Recovery: Freezing and Thawing Optimization of Induced Pluripotent Stem Cells
Source: Cells. 2022 Feb 24;11(5):799. doi: 10.3390/cells11050799 (PMC8909336; doi:10.3390/cells11050799)
Supplement: Supplementary file 1 [file cells-11-00799-s001.zip]

Archive with 1 entries (1 files):
- cells-1558315-supplementary.pdf
